# Supplementary material for: Medical Cannabis Increases Appetite but Not Body Weight in Patients with Inflammatory Bowel Diseases
Source: Nutrients. 2023 Dec 26;16(1):78. doi: 10.3390/nu16010078 (PMC10781068; doi:10.3390/nu16010078)
Supplement: Supplementary file 1 [file nutrients-16-00078-s001.zip]

Archive with 1 entries (1 files):
- nutrients-2758296-supplementary.pdf
